# Supplementary material for: The sGC Activator Runcaciguat Has Kidney Protective Effects and Prevents a Decline of Kidney Function in ZSF1 Rats
Source: Int J Mol Sci. 2023 Aug 25;24(17):13226. doi: 10.3390/ijms241713226 (PMC10488129; doi:10.3390/ijms241713226)
Supplement: Supplementary file 1 [file ijms-24-13226-s001.zip]

Archive with 2 entries (2 files):
- ijms-2532868-supplementary table S3.xlsx
- ijms-2532868-supplementary.pdf
